# Supplementary material for: Perfluorooctanoic Acid (PFOA) Alters the Structure of the Gut Microbial Community and Colonoid Transcription
Source: Curr Issues Mol Biol. 2026 May 22;48(6):542. doi: 10.3390/cimb48060542 (PMC13297463; doi:10.3390/cimb48060542)
Supplement: Supplementary file 1 [file cimb-48-00542-s001.zip]

Archive with 1 entries (1 files):
- cimb-4310344-supplementary.pdf
